# Supplementary material for: Population dynamics of ammonium oxidizing and heterotrophic bacteria in a nitrifying consortium fed with ammonium and benzotriazole
Source: World J Microbiol Biotechnol. 2025 Oct 23;41(10):398. doi: 10.1007/s11274-025-04578-2 (PMC12549744; doi:10.1007/s11274-025-04578-2)
Supplement: Supplementary file 2 — Supplementary Material 2 (XLSX 19.3 KB) [file 11274_2025_4578_MOESM2_ESM.xlsx]

## Sheet: Nitrosomonas_uncultured_sludge
Supplementary Table S1. Bacterial species related to Nitrosomonas unidentified and uncultured sludge using BLAST
Results using SILVA database					Results using rRNA_typestrains/16S_ribosomal_RNA database
ID from Silva database	Confidence	Length	Internal_ID	Sequence	Description	Scientific Name	Max Score	Total Score	Query Cover	E value	Percentage Identity	Accession Length	Accession
Nitrosomonas; s__unidentified	0.86211	292	N_Un	GTGCCAGCAGCCGCGGTAATACGTAGGGTGCGAGCGTTAATCGGAATTACTGGGCGTAAAGGGTGCGCAGGCGGCTTTGTAAGTCAGATGTGAAATCCCCGGGCTTAACCTGGGAATTGCGTTTGAAACTACAAGGCTAGAGTGTGGCAGAGGGAGGTGGAATTCCATGTGTAGCAGTGAAATGCGTAGAGATATGGAAGAACATCGATGGCGAAGGCAGCCTCCTGGGTTAACACTGACGCTCATGCACGAAAGCGTGGGGAGCAAACAGGATTAGAAACCCCAGTAGTCC	Nitrosomonas aestuarii strain Nm36 16S ribosomal RNA, partial sequence	Nitrosomonas aestuarii	496	496	1	5e-140	0.9726	1205	NR_114769.1
					Nitrosomonas aestuarii strain Nm36 16S ribosomal RNA, partial sequence	Nitrosomonas aestuarii	490	490	1	2e-138	0.9692	1460	NR_104818.1
					Nitrosomonas marina strain Nm22 16S ribosomal RNA, partial sequence	Nitrosomonas marina	484	484	1	1e-136	0.9658	1460	NR_104815.1
					Nitrosomonas marina strain Nm22 16S ribosomal RNA, partial sequence	Nitrosomonas marina	484	484	1	1e-136	0.9658	1239	NR_119316.1
					Nitrosomonas ureae strain Nm10 16S ribosomal RNA, partial sequence	Nitrosomonas ureae	475	475	1	7e-134	0.9589	1236	NR_119317.1
Nitrosomonas; s__uncultured_sludge	0.921737	292	N_us1	GTGCCAGCAGCCGCGGTAATACGTAGGGTGCGAGCGTTAATCGGAATTACTGGGCGTAAAGGGTGCGCAGGCGGTCTTGCAAGTCAGATGTGAAAGCCCCGGGCTTAACCTGGGAATTGCGTTTGAAACTACAAGGCTAGAGTGCAGCAGAGGGGAGTGGAATTCCATGTGTAGCAGTGAAATGCGTAGAGATGCGGAGGAATACCAGAGGCGAAGGCGGCACCCTGGATCGAAACTGACGCTGAGGCGCGAAAGCATGGGTAGCGAACGGGATTAGATACCCTAGTAGTCC	Nitrosomonas europaea strain ATCC 25978 16S ribosomal RNA, partial sequence	Nitrosomonas europaea	440	440	1	2e-123	0.9386	1462	NR_117649.1
					Nitrosomonas europaea strain C-31 16S ribosomal RNA, partial sequence	Nitrosomonas europaea	440	440	1	2e-123	0.9386	1373	NR_040879.1
					Nitrosomonas europaea strain ATCC 25978 16S ribosomal RNA, partial sequence	Nitrosomonas europaea	440	440	1	2e-123	0.9386	1456	NR_114606.1
					Nitrosomonas europaea strain ATCC 25978 16S ribosomal RNA, partial sequence	Nitrosomonas europaea	440	440	1	2e-123	0.9386	1392	NR_117368.1
					Nitrosomonas eutropha strain Nm 57 16S ribosomal RNA, partial sequence	Nitrosomonas eutropha	424	424	1	2e-118	0.9283	1208	NR_114771.1
Nitrosomonas; s__uncultured_sludge	0.700534	292	N_us2	GTGCCAGCAGCCGCGGTAATACGTAGGGTGCGAGCGTTAATCGGAATTACTGGGCGTAAAGGGTGCGCAGGCGGTCTTGCAAGTCAGATGTGAAAGCCCCGGGCTTAACCTGGGAATTGCGTTTGAAACTACAAGGCTAGAGTGCAGCAGAGGGGAGTGGAATTCCATGTGTAGCAGTGAAATGCGTAGAGATCGGGAGGAACATCTGTGGCGAAGGCGGCCATCTGGACCAGCACTGACACTGAGGCACGAAAGCGTGGGGAGCAAACAGGATTAGAAACCCTAGTAGTCC	Nitrosomonas europaea strain ATCC 25978 16S ribosomal RNA, partial sequence	Nitrosomonas europaea	429	429	1	5e-120	0.9315	1462	NR_117649.1
					Nitrosomonas europaea strain C-31 16S ribosomal RNA, partial sequence	Nitrosomonas europaea	429	429	1	5e-120	0.9315	1373	NR_040879.1
					Nitrosomonas europaea strain ATCC 25978 16S ribosomal RNA, partial sequence	Nitrosomonas europaea	429	429	1	5e-120	0.9315	1456	NR_114606.1
					Nitrosomonas europaea strain ATCC 25978 16S ribosomal RNA, partial sequence	Nitrosomonas europaea	429	429	1	5e-120	0.9315	1392	NR_117368.1
					Nitrosomonas eutropha strain Nm 57 16S ribosomal RNA, partial sequence	Nitrosomonas eutropha	412	412	1	5e-115	0.9212	1208	NR_114771.1
Nitrosomonas; s__uncultured_sludge	0.782571	292	N_us3	GTGCCAGCAGCCGCGGTAATACGTAGGGTGCGAGCGTTAATCGGAATTACTGGGCGTAAAGGGTGCGCAGGCGGTCTTGCAAGTCAGATGTGAAAGCCCCGGGCTTAACCTGGGAATTGCGTTTGAAACTACAAGGCTAGAGTGCAGCAGAGGGGAGTGGAATTCCATGTGTAGCAGTGAAATGCGTAGATATGCGGAGGAACACCGATGGCGAAGGCAATCCCCTGGGCCTGTACTGACGCTCATGCACGAAAGCGTGGGGAGCAAACAGGATTAGATACCCTAGTAGTCC	Nitrosomonas europaea strain ATCC 25978 16S ribosomal RNA, partial sequence	Nitrosomonas europaea	479	479	1	5e-135	0.9625	1462	NR_117649.1
					Nitrosomonas europaea strain C-31 16S ribosomal RNA, partial sequence	Nitrosomonas europaea	479	479	1	5e-135	0.9625	1373	NR_040879.1
					Nitrosomonas europaea strain ATCC 25978 16S ribosomal RNA, partial sequence	Nitrosomonas europaea	479	479	1	5e-135	0.9625	1456	NR_114606.1
					Nitrosomonas europaea strain ATCC 25978 16S ribosomal RNA, partial sequence	Nitrosomonas europaea	479	479	1	5e-135	0.9625	1392	NR_117368.1
					Nitrosomonas halophila strain Nm1 16S ribosomal RNA, partial sequence	Nitrosomonas halophila	462	462	1	5e-130	0.9522	1462	NR_104817.1
Nitrosomonas; s__uncultured_sludge	0.91239	292	N_us4	GTGCCAGCAGCCGCGGTAATACGTAGGGTGCGAGCGTTAATCGGAATTACTGGGCGTAAAGGGTGCGCAGGCGGTCTTGCAAGTCAGATGTGAAAGCCCCGGGCTTAACCTGGGAATTGCGTTTGAAACTACAAGGCTAGAGTGCAGCAGAGGGGAGTGGAATTCCATGTGTAGCAGTGAAATGCGTAGAGATCCGGAGGAACACCAGTGGCGAAGGCGGCTCGCTGGACCTGACCTGACGCTGAGGCGCGAAGGCGTGGGGAGCGAACGGGATTAGAAACCCTAGTAGTCC	Nitrosomonas europaea strain ATCC 25978 16S ribosomal RNA, partial sequence	Nitrosomonas europaea	435	435	1	1e-121	0.9352	1462	NR_117649.1
					Nitrosomonas europaea strain C-31 16S ribosomal RNA, partial sequence	Nitrosomonas europaea	435	435	1	1e-121	0.9352	1373	NR_040879.1
					Nitrosomonas europaea strain ATCC 25978 16S ribosomal RNA, partial sequence	Nitrosomonas europaea	435	435	1	1e-121	0.9352	1456	NR_114606.1
					Nitrosomonas europaea strain ATCC 25978 16S ribosomal RNA, partial sequence	Nitrosomonas europaea	435	435	1	1e-121	0.9352	1392	NR_117368.1
					Nitrosomonas halophila strain Nm1 16S ribosomal RNA, partial sequence	Nitrosomonas halophila	418	418	1	1e-116	0.9249	1462	NR_104817.1
Nitrosomonas; s__uncultured_sludge	0.828496	292	N_us5	GTGCCAGCAGCCGCGGTAATACGTAGGGTGCGAGCGTTAATCGGAATTACTGGGCGTAAAGGGTGCGCAGGCGGTCTTGCAAGTCAGATGTGAAAGCCCCGGGCTTAACCTGGGAATTGCGTTTGAAACTACAAGGCTAGAGTGCAGCAGAGGGGAGTGGAATTCCATGTGTAGCAGTGAAATGCGTAGATATCGGAAGGAACATCAGTGGCGAAAGCGACTTCCTGGTCCAGCACTGACGCTCAGGCACGAAAGCGTGGGGAGCAAACAGGATTAGAAACCCTTGTAGTCC	Nitrosomonas europaea strain ATCC 25978 16S ribosomal RNA, partial sequence	Nitrosomonas europaea	440	440	1	2e-123	0.9388	1462	NR_117649.1
					Nitrosomonas europaea strain C-31 16S ribosomal RNA, partial sequence	Nitrosomonas europaea	440	440	1	2e-123	0.9388	1373	NR_040879.1
					Nitrosomonas europaea strain ATCC 25978 16S ribosomal RNA, partial sequence	Nitrosomonas europaea	440	440	1	2e-123	0.9388	1456	NR_114606.1
					Nitrosomonas europaea strain ATCC 25978 16S ribosomal RNA, partial sequence	Nitrosomonas europaea	440	440	1	2e-123	0.9388	1392	NR_117368.1
					Nitrosomonas eutropha strain Nm 57 16S ribosomal RNA, partial sequence	Nitrosomonas eutropha	424	424	1	2e-118	0.9286	1208	NR_114771.1
Nitrosomonas; s__uncultured_sludge	0.781584	292	N_us6	GTGCCAGCAGCCGCGGTAATACGTAGGGTGCGAGCGTTAATCGGAATTACTGGGCGTAAAGGGTGCGCAGGCGGTCTTGCAAGTCAGATGTGAAAGCCCCGGGCTTAACCTGGGAATTGCGTTTGAAACTACAAGGCTAGAGTGCAGCAGAGGGGAGTGGAATTCCATGTGTAGCAGTGAAATGCGTAGAGATGCGGAGGAACACCGATGGCGAAGGCAGCCTCCTGGGATGACACTGACGCTCATGCACGAAAGCGTGGGGAGCAAACAGGATTAGAAACCCCAGTAGTCC	Nitrosomonas europaea strain ATCC 25978 16S ribosomal RNA, partial sequence	Nitrosomonas europaea	496	496	1	5e-140	0.9726	1462	NR_117649.1
					Nitrosomonas europaea strain C-31 16S ribosomal RNA, partial sequence	Nitrosomonas europaea	496	496	1	5e-140	0.9726	1373	NR_040879.1
					Nitrosomonas europaea strain ATCC 25978 16S ribosomal RNA, partial sequence	Nitrosomonas europaea	496	496	1	5e-140	0.9726	1456	NR_114606.1
					Nitrosomonas europaea strain ATCC 25978 16S ribosomal RNA, partial sequence	Nitrosomonas europaea	496	496	1	5e-140	0.9726	1392	NR_117368.1
					Nitrosomonas eutropha strain Nm 57 16S ribosomal RNA, partial sequence	Nitrosomonas eutropha	479	479	1	5e-135	0.9623	1208	NR_114771.1
Nitrosomonas; s__uncultured_sludge	0.922065	292	N_us7	GTGCCAGCAGCCGCGGTAATACGTAGGGTGCGAGCGTTAATCGGAATTACTGGGCGTAAAGGGTGCGCAGGCGGTCTTGCAAGTCAGATGTGAAAGCCCCGGGCTTAACCTGGGAATTGCGTTTGAAACTACAAGGCTAGAGTGCAGCAGAGGGGAGTGGAATTCCATGTGTAGCAGTGAAATGCGTAGAGATGCGGAGGAACACCAGTGGCGAAGGCGGCACGCTGGGCCACACCTGACGCTGAGATGCGAAAGCATGGGTAGCGAACGGGATTAGAAACCCGGGTAGTCC	Nitrosomonas europaea strain ATCC 25978 16S ribosomal RNA, partial sequence	Nitrosomonas europaea	418	418	1	1e-116	0.9249	1462	NR_117649.1
					Nitrosomonas europaea strain C-31 16S ribosomal RNA, partial sequence	Nitrosomonas europaea	418	418	1	1e-116	0.9249	1373	NR_040879.1
					Nitrosomonas europaea strain ATCC 25978 16S ribosomal RNA, partial sequence	Nitrosomonas europaea	418	418	1	1e-116	0.9249	1456	NR_114606.1
					Nitrosomonas europaea strain ATCC 25978 16S ribosomal RNA, partial sequence	Nitrosomonas europaea	418	418	1	1e-116	0.9249	1392	NR_117368.1
					Nitrosomonas halophila strain Nm1 16S ribosomal RNA, partial sequence	Nitrosomonas halophila	401	401	1	1e-111	0.9147	1462	NR_104817.1

## Sheet: Nitrosomonas
Supplementary Table S2. Bacterial species related to Nitrosomonas genera using BLAST
Results using SILVA database					Results using rRNA_typestrains/16S_ribosomal_RNA database
ID from Silva database	Confidence	Length	Internal_ID	Sequence	Description	Scientific Name	Max Score	Total Score	Query Cover	E value	Percentage Identity	Accession Length	Accession
Nitrosomonas	1	292	N1	GTGCCAGCAGCCGCGGTAATACGTAGGGTGCGAGCGTTAATCGGAATTACTGGGCGTAAAGGGTGCGCAGGCGGTCTTGCAAGTCAGATGTGAAAGCCCCGGGCTTAACCTGGGAATTGCGTTTGAAACTACAAGGCTAGAGTGCAGCAGAGGGGAGTGGAATTCCATGTGTAGCAGTGAAATGCGTAGAGATGTGGAAGAACACCGATGGCGAAGGCAGCTCCCTGGGTTGACACTGACGCTCATGCACGAAAGCGTGGGGAGCAAACAGGATTAGATACCCTAGTAGTCC	Nitrosomonas europaea strain ATCC 25978 16S ribosomal RNA, partial sequence	Nitrosomonas europaea	534	534	1	1e-151	0.9966	1462	NR_117649.1
					Nitrosomonas europaea strain C-31 16S ribosomal RNA, partial sequence	Nitrosomonas europaea	534	534	1	1e-151	0.9966	1373	NR_040879.1
					Nitrosomonas europaea strain ATCC 25978 16S ribosomal RNA, partial sequence	Nitrosomonas europaea	534	534	1	1e-151	0.9966	1456	NR_114606.1
					Nitrosomonas europaea strain ATCC 25978 16S ribosomal RNA, partial sequence	Nitrosomonas europaea	534	534	1	1e-151	0.9966	1392	NR_117368.1
					Nitrosomonas eutropha strain Nm 57 16S ribosomal RNA, partial sequence	Nitrosomonas eutropha	518	518	1	1e-146	0.9863	1208	NR_114771.1
Nitrosomonas	0.9999	292	N2	GTGCCAGCAGCCGCGGTAATACGTAGGGTGCGAGCGTTAATCGGAATTACTGGGCGTAAAGGGTGCGCAGGCGGTCTTGCAAGTCAGATGTGAAAGCCCCGGGCTTAACCTGGGAATTGCGTTTGAAACTACAAGGCTAGAGTGCAGCAGAGGGGAGTGGAATTCCATGTGTAGCAGTGAAATGCGTAGAGATATGGAAGAACATCGATGGCGAAGGCAGCCCCCTGGGTTAACACTGACACTCAGGCACGAAAGCGTGGGGAGCAAACAGGATTAGAAACCCCGGTAGTCC	Nitrosomonas europaea strain ATCC 25978 16S ribosomal RNA, partial sequence	Nitrosomonas europaea	496	496	1	5e-140	0.9726	1462	NR_117649.1
					Nitrosomonas europaea strain C-31 16S ribosomal RNA, partial sequence	Nitrosomonas europaea	496	496	1	5e-140	0.9726	1373	NR_040879.1
					Nitrosomonas europaea strain ATCC 25978 16S ribosomal RNA, partial sequence	Nitrosomonas europaea	496	496	1	5e-140	0.9726	1456	NR_114606.1
					Nitrosomonas europaea strain ATCC 25978 16S ribosomal RNA, partial sequence	Nitrosomonas europaea	496	496	1	5e-140	0.9726	1392	NR_117368.1
					Nitrosomonas eutropha strain Nm 57 16S ribosomal RNA, partial sequence	Nitrosomonas eutropha	479	479	1	5e-135	0.9623	1208	NR_114771.1
Nitrosomonas	0.841832	292	N3	GTGCCAGCAGCCGCGGTAATACGTAGGGTGCGAGCGTTAATCGGAATTACTGGGCGTAAAGCGTGCGCAGGCGGTTTTGTAAGTCAGATGTGAAAGCCCCGGGCTTAACCTGGGAACTGCGTTTGAAACTACAAGGCTAGAGTGTGGCAGAGGGGGGTGGAATTCCACGTGTAGCAGTGAAATGCGTAGAGATGTGGAAGAACACCGATGGCGAAGGCAGCTCCCTGGGTTGACACTGACGCTCATGCACGAAAGCGTGGGGAGCAAACAGGATTAGAAACCCTAGTAGTCC	Nitrosospira multiformis strain ATCC 25196 16S ribosomal RNA, partial sequence	Nitrosospira multiformis	501	501	1	1e-141	0.976	1529	NR_074736.1
					Nitrosospira multiformis strain ATCC 25196 16S ribosomal RNA, partial sequence	Nitrosospira multiformis	501	501	1	1e-141	0.976	1371	NR_112159.1
					Nitrosospira lacus strain APG3 16S ribosomal RNA, partial sequence	Nitrosospira lacus	496	496	1	5e-140	0.9726	1458	NR_178571.1
					Nitrosospira multiformis strain Nl13 16S ribosomal RNA, partial sequence	Nitrosospira multiformis	496	496	1	5e-140	0.9727	1498	NR_115148.1
					Nitrosospira tenuis strain Nv1 16S ribosomal RNA, partial sequence	Nitrosospira tenuis	490	490	1	2e-138	0.9692	1207	NR_114773.1
Nitrosomonas	0.999783	292	N4	GTGCCAGCAGCCGCGGTAATACGTAGGGTGCGAGCGTTAATCGGAATTACTGGGCGTAAAGGGTGCGCAGGTGGTCTTGTAAGTCAGATGTGAAATCCCCGGGCTTAACCTGGGAATTGCGTTTGAAACTACAAGGCTAGAGTGCAGCAGAGGGGAGTGGAATTCCATGTGTAGCAGTGAAATGCGTAGAGATATGGAAGAACATCGATGGCGAAGGCAGCCCCCTGGGTTAACACTGACACTCAGGCACGAAAGCGTGGGGAGCAAACAGGATTAGATACCCCAGTAGTCC	Nitrosomonas ureae strain Nm10 16S ribosomal RNA, partial sequence	Nitrosomonas ureae	492	492	1	6e-139	0.9692	1236	NR_119317.1
					Nitrosomonas ureae strain Nm10 16S ribosomal RNA, partial sequence	Nitrosomonas ureae	490	490	1	2e-138	0.9692	1462	NR_104814.1
					Nitrosomonas ureae strain Nm10 16S ribosomal RNA, partial sequence	Nitrosomonas ureae	490	490	1	2e-138	0.9692	1207	NR_114766.1
					Nitrosomonas europaea strain ATCC 25978 16S ribosomal RNA, partial sequence	Nitrosomonas europaea	479	479	1	5e-135	0.9623	1462	NR_117649.1
					Nitrosomonas marina strain Nm22 16S ribosomal RNA, partial sequence	Nitrosomonas marina	479	479	1	5e-135	0.9623	1460	NR_104815.1
Nitrosomonas	1	292	N5	GTGCCAGCAGCCGCGGTAATACGTAGGGTGCGAGCGTTAATCGGAATTACTGGGCGTAAAGGGTGCGCAGGCGGTCTTGCAAGTCAGATGTGAAAGCCCCGGGCTTAACCTGGGAATTGCGTTTGAAACTACAAGGCTAGAGTGCAGCAGAGGGGAGTGGAATTCCATGTGTAGCAGTGAAATGCGTAGAGATGTGGAAGAACACCGATGGCGAAGGCAGCTCCCTGGGTTGACACTGACGCTCATGCACGAAAGCGTGGGGAGCAAACAGGATTAGAAACCCGAGTAGTCC	Nitrosomonas europaea strain ATCC 25978 16S ribosomal RNA, partial sequence	Nitrosomonas europaea	523	523	1	2e-148	0.9897	1462	NR_117649.1
					Nitrosomonas europaea strain C-31 16S ribosomal RNA, partial sequence	Nitrosomonas europaea	523	523	1	2e-148	0.9897	1373	NR_040879.1
					Nitrosomonas europaea strain ATCC 25978 16S ribosomal RNA, partial sequence	Nitrosomonas europaea	523	523	1	2e-148	0.9897	1456	NR_114606.1
					Nitrosomonas europaea strain ATCC 25978 16S ribosomal RNA, partial sequence	Nitrosomonas europaea	523	523	1	2e-148	0.9897	1392	NR_117368.1
					Nitrosomonas eutropha strain Nm 57 16S ribosomal RNA, partial sequence	Nitrosomonas eutropha	507	507	1	2e-143	0.9795	1208	NR_114771.1
Nitrosomonas	0.99918	292	N6	GTGCCAGCAGCCGCGGTAATACGTAGGGTGCGAGCGTTAATCGGAATTACTGGGCGTAAAGGGTGCGCAGGCGGTCTTGCAAGTCAGATGTGAAAGCCCCGGGCTCAACCTGGGAATTGCATTGGATACTGGCGGGCTAGAGTGCGGTAGAGGATGGCGGAATTCCCGGTGTAGCAGTGAAATGCGTAGAGATGTGGAAGAACACCGATGGCGAAGGCAGCTCCCTGGGTTGACACTGACGCTCATGCACGAAAGCGTGGGGAGCAAACAGGATTAGAAACCCGGGTAGTCC	Nitrosomonas europaea strain ATCC 25978 16S ribosomal RNA, partial sequence	Nitrosomonas europaea	440	440	1	2e-123	0.9384	1462	NR_117649.1
					Nitrosomonas europaea strain C-31 16S ribosomal RNA, partial sequence	Nitrosomonas europaea	440	440	1	2e-123	0.9384	1373	NR_040879.1
					Nitrosomonas europaea strain ATCC 25978 16S ribosomal RNA, partial sequence	Nitrosomonas europaea	440	440	1	2e-123	0.9384	1456	NR_114606.1
					Nitrosomonas europaea strain ATCC 25978 16S ribosomal RNA, partial sequence	Nitrosomonas europaea	440	440	1	2e-123	0.9384	1392	NR_117368.1
					Nitrosomonas halophila strain Nm1 16S ribosomal RNA, partial sequence	Nitrosomonas halophila	431	431	1	1e-120	0.9315	1209	NR_114767.1
Nitrosomonas	1	292	N7	GTACCAGCAGCCGCGGTAATACGTAGGGTGCGAGCGTTAATCGGAATTACTGGGCGTAAAGGGTGCGCAGGCGGTCTTGCAAGTCAGATGTGAAAGCCCCGGGCTTAACCTGGGAATTGCGTTTGAAACTACAAGGCTAGAGTGCAGCAGAGGGGAGTGGAATTCCATGTGTAGCAGTGAAATGCGTAGAGATGTGGAAGAACACCGATGGCGAAGGCAGCTCCCTGGGTTGACACTGACGCTCATGCACGAAAGCGTGGGGAGCAAACAGGATTAGAAACCCTGGTAGTCC	Nitrosomonas europaea strain ATCC 25978 16S ribosomal RNA, partial sequence	Nitrosomonas europaea	529	529	1	5e-150	0.9932	1462	NR_117649.1
					Nitrosomonas europaea strain C-31 16S ribosomal RNA, partial sequence	Nitrosomonas europaea	529	529	1	5e-150	0.9932	1373	NR_040879.1
					Nitrosomonas europaea strain ATCC 25978 16S ribosomal RNA, partial sequence	Nitrosomonas europaea	529	529	1	5e-150	0.9932	1456	NR_114606.1
					Nitrosomonas europaea strain ATCC 25978 16S ribosomal RNA, partial sequence	Nitrosomonas europaea	529	529	1	5e-150	0.9932	1392	NR_117368.1
					Nitrosomonas eutropha strain Nm 57 16S ribosomal RNA, partial sequence	Nitrosomonas eutropha	512	512	1	5e-145	0.9829	1208	NR_114771.1
Nitrosomonas	1	292	N8	ATGCCAGCAGCCGCGGTAATACGTAGGGTGCGAGCGTTAATCGGAATTACTGGGCGTAAAGGGTGCGCAGGCGGTCTTGCAAGTCAGATGTGAAAGCCCCGGGCTTAACCTGGGAATTGCGTTTGAAACTACAAGGCTAGAGTGCAGCAGAGGGGAGTGGAATTCCATGTGTAGCAGTGAAATGCGTAGAGATGTGGAAGAACACCGATGGCGAAGGCAGCTCCCTGGGTTGACACTGACGCTCATGCACGAAAGCGTGGGGAGCAAACAGGATTAGATACCCTAGTAGTCC	Nitrosomonas europaea strain ATCC 25978 16S ribosomal RNA, partial sequence	Nitrosomonas europaea	532	532	0.99	4e-151	0.9966	1462	NR_117649.1
					Nitrosomonas europaea strain C-31 16S ribosomal RNA, partial sequence	Nitrosomonas europaea	532	532	0.99	4e-151	0.9966	1373	NR_040879.1
					Nitrosomonas europaea strain ATCC 25978 16S ribosomal RNA, partial sequence	Nitrosomonas europaea	532	532	0.99	4e-151	0.9966	1456	NR_114606.1
					Nitrosomonas europaea strain ATCC 25978 16S ribosomal RNA, partial sequence	Nitrosomonas europaea	532	532	0.99	4e-151	0.9966	1392	NR_117368.1
					Nitrosomonas eutropha strain Nm 57 16S ribosomal RNA, partial sequence	Nitrosomonas eutropha	516	516	0.99	4e-146	0.9863	1208	NR_114771.1
Nitrosomonas	1	292	N9	GTGCCAGCAGCCGCGGTAATACGTAGGGTGCGAGCGTTAATCGGAATTACTGGGCGTAAAGGGTGCGCAGGCGGTCTTGCAAGTCAGATGTGAAAGCCCCGGGCTTAACCTGGGAATTGCGTTTGAAACTACAAGGCTAGAGTGCAGCAGAGGGGAGTGGAATTCCATGTGTAGCAGTGAAATGCGTAGAGATGTGGAAGAACACCGATGGCGAAGGCAGCTCCCTGGGTTGACACTGACGCTCATGCACGAAAGCGTGGGGAGCAAACAGGATTAGAAACCCCAGTAGTCC	Nitrosomonas europaea strain ATCC 25978 16S ribosomal RNA, partial sequence	Nitrosomonas europaea	523	523	1	2e-148	0.9897	1462	NR_117649.1
					Nitrosomonas europaea strain C-31 16S ribosomal RNA, partial sequence	Nitrosomonas europaea	523	523	1	2e-148	0.9897	1373	NR_040879.1
					Nitrosomonas europaea strain ATCC 25978 16S ribosomal RNA, partial sequence	Nitrosomonas europaea	523	523	1	2e-148	0.9897	1456	NR_114606.1
					Nitrosomonas europaea strain ATCC 25978 16S ribosomal RNA, partial sequence	Nitrosomonas europaea	523	523	1	2e-148	0.9897	1392	NR_117368.1
					Nitrosomonas eutropha strain Nm 57 16S ribosomal RNA, partial sequence	Nitrosomonas eutropha	507	507	1	2e-143	0.9795	1208	NR_114771.1
Nitrosomonas	0.894077	292	N10	GTGCCAGCAGCCGCGGTAATACGTAGGGTGCGAGCGTTAATCGGAATTACTGGGCGTAAAGGGTGCGCAGGCGGTTTTGTAAGTCAGATGTGAAATCCCCGGGCTTAACCTGGGAATGGCGTTTGAAACTGCAAGGCTAGAGTGTAGCAGAGGGGAGTGGAATTCCGCGTGTAGCAGTGAAATGCGTAGAGATGTGGAGGAACACCGATGGCGAAGGCAGCCCCCTGGGTCAACACTGACGCTCAGGCACGAAAGCGTGGGGAGCAAACAGGATTAGAAACCCTAGTAGTCC	Nitrosomonas mobilis strain Nc2 16S ribosomal RNA, partial sequence	Nitrosomonas mobilis	512	512	1	5e-145	0.9829	1329	NR_179671.1
					Nitrosomonas mobilis strain Nc2 16S ribosomal RNA, partial sequence	Nitrosomonas mobilis	496	496	1	5e-140	0.9726	1209	NR_178282.1
					Nitrosomonas mobilis strain Nc2 16S ribosomal RNA, partial sequence	Nitrosomonas mobilis	484	484	1	1e-136	0.9658	1531	NR_178274.1
					Nitrosospira multiformis strain ATCC 25196 16S ribosomal RNA, partial sequence	Nitrosospira multiformis	484	484	1	1e-136	0.9658	1529	NR_074736.1
					Nitrosospira tenuis strain Nv1 16S ribosomal RNA, partial sequence	Nitrosospira tenuis	484	484	1	1e-136	0.9658	1207	NR_114773.1
Nitrosomonas	0.999924	292	N11	GTGCCAGCAGCCGCGGTAATACGTAGGGTGCGAGCGTTAATCGGAATTACTGGGCGTAAAGCGCGCGTAGGCGGTTGGGTAAGTCGGATGTGAAATCCCCGGGCTTAACCTGGGAATTGCGTTTGAAACTACAAGGCTAGAGTGCAGCAGAGGGGAGTGGAATTCCATGTGTAGCAGTGAAATGCGTAGAGATGTGGAAGAACACCGATGGCGAAGGCAGCTCCCTGGGTTGACACTGACGCTCATGCACGAAAGCGTGGGGAGCAAACAGGATTAGAAACCCTTGTAGTCC	Nitrosomonas europaea strain ATCC 25978 16S ribosomal RNA, partial sequence	Nitrosomonas europaea	479	479	1	5e-135	0.9623	1462	NR_117649.1
					Nitrosomonas europaea strain C-31 16S ribosomal RNA, partial sequence	Nitrosomonas europaea	479	479	1	5e-135	0.9623	1373	NR_040879.1
					Nitrosomonas europaea strain ATCC 25978 16S ribosomal RNA, partial sequence	Nitrosomonas europaea	479	479	1	5e-135	0.9623	1456	NR_114606.1
					Nitrosomonas europaea strain ATCC 25978 16S ribosomal RNA, partial sequence	Nitrosomonas europaea	479	479	1	5e-135	0.9623	1392	NR_117368.1
					Nitrosomonas eutropha strain Nm 57 16S ribosomal RNA, partial sequence	Nitrosomonas eutropha	473	473	1	2e-133	0.9589	1208	NR_114771.1
Nitrosomonas	1	292	N12	GTGCCAGCAGCCGCGGTAATACGTAGGGTGCGAGCGTTAATCGGAATTACTGGGCGTAAAGGGTGCGCAGGCGGTCTTGCAAGTCAGATGTGAAAGCCCCGGGCTTAACCTGGGAATTGCGTTTGAAACTACAAGGCTAGAGTGCAGCAGAGGGGAGTGGAATTCCATGTGTAGCAGTGAAATGCGTAGAGATGTGGAAGAACACCGATGGCGAAGGCAGCTCCCTGGGTTGACACTGACGCTCATGCACGAAAGCGTGGGGAGCAAACAGGATTAGAAACCCTAGTAGTCC	Nitrosomonas europaea strain ATCC 25978 16S ribosomal RNA, partial sequence	Nitrosomonas europaea	529	529	1	5e-150	0.9932	1462	NR_117649.1
					Nitrosomonas europaea strain C-31 16S ribosomal RNA, partial sequence	Nitrosomonas europaea	529	529	1	5e-150	0.9932	1373	NR_040879.1
					Nitrosomonas europaea strain ATCC 25978 16S ribosomal RNA, partial sequence	Nitrosomonas europaea	529	529	1	5e-150	0.9932	1456	NR_114606.1
					Nitrosomonas europaea strain ATCC 25978 16S ribosomal RNA, partial sequence	Nitrosomonas europaea	529	529	1	5e-150	0.9932	1392	NR_117368.1
					Nitrosomonas eutropha strain Nm 57 16S ribosomal RNA, partial sequence	Nitrosomonas eutropha	512	512	1	5e-145	0.9829	1208	NR_114771.1
Nitrosomonas	1	292	N13	GTGCCAGCAGCCGCGGTAATACGTAGGGTGCGAGCGTTAATCGGAATTACTGGGCGTAAAGGGTGCGCAGGCGGTCTTGCAAGTCAGATGTGAAAGCCCCGGGCTTAACCTGGGAATTGCGTTTGAAACTACAAGGCTAGAGTGCAGCAGAGGGGAGTGGAATTCCATGTGTAGCAGTGAAATGCGTAGAGATGTGGAAGAACACCGATGGCGAAGGCAGCTCCCTGGGTTGACACTGACGCTCATGCACGAAAGCGTGGGGAGCAAACAGGATTAGAAACCCTTGTAGTCC	Nitrosomonas europaea strain ATCC 25978 16S ribosomal RNA, partial sequence	Nitrosomonas europaea	529	529	1	5e-150	0.9932	1462	NR_117649.1
					Nitrosomonas europaea strain C-31 16S ribosomal RNA, partial sequence	Nitrosomonas europaea	529	529	1	5e-150	0.9932	1373	NR_040879.1
					Nitrosomonas europaea strain ATCC 25978 16S ribosomal RNA, partial sequence	Nitrosomonas europaea	529	529	1	5e-150	0.9932	1456	NR_114606.1
					Nitrosomonas europaea strain ATCC 25978 16S ribosomal RNA, partial sequence	Nitrosomonas europaea	529	529	1	5e-150	0.9932	1392	NR_117368.1
					Nitrosomonas eutropha strain Nm 57 16S ribosomal RNA, partial sequence	Nitrosomonas eutropha	512	512	1	5e-145	0.9829	1208	NR_114771.1
